# Supplementary material for: Pseudozyma Priming Influences Expression of Genes Involved in Metabolic Pathways and Immunity in Zebrafish Larvae
Source: Front Immunol. 2020 May 22;11:978. doi: 10.3389/fimmu.2020.00978 (PMC7256946; doi:10.3389/fimmu.2020.00978)
Supplement: Supplementary file 1 [file Table_1.XLSX]

## Sheet: Table S1 
Table S1. List of genes that were differential expressed in Germ-free yeast-exposed (GFY) compared to Germ-free control (GFC), with a fold change > 1.5 and an adjusted p-value of < 0.05.
Up-regulated gens
Gene symbol	Description	Fold Change
arr3b	Arrestin 3b, retinal (X-arrestin)	1.97035
si:ch73-6k14.2	Decidual protein induced by progesterone	1.96176
pde6ha	Phosphodiesterase 6H, cGMP-specific, cone, gamma	1.83658
nr1d1	Nuclear receptor subfamily 1, group d, member 1	1.82527
c3a.2	Complement component c3a, duplicate 2	1.82332
si:ch73-288o11.5	NA	1.8193
opn1lw1	Opsin 1 (cone pigments), long-wave-sensitive, 1	1.79917
usp21	Ubiquitin specific peptidase 21	1.75516
samsn1b	SAM domain, SH3 domain and nuclear localisation signals 1b	1.74227
rbp3	Retinoid-binding protein	1.72965
zgc:162331	Sushi domain-containing protein 3	1.72925
si:dkey-91i10.3	Oxygenase	1.69995
cyp7a1	Cytochrome P450, family 7, subfamily A, polypeptide 1	1.69761
prph2b	Peripherin 2b (retinal degeneration, slow)	1.69347
grk7a	G protein-coupled receptor kinase 7a	1.68798
rho	Rhodopsin	1.6823
desmb	Desmin b	1.66879
si:dkeyp-73b11.8	Serine protease inhibitor	1.66664
cyp2r1	Cytochrome P450, family 2, subfamily R, polypeptide 1	1.62632
grk1b	G protein-coupled receptor kinase 1 b	1.62415
srd5a2a	Steroid-5-alpha-reductase, alpha polypeptide 2a	1.62049
si:ch211-89o9.4	Nucleotide-binding, alpha-beta plait	1.61629
rhcgb	Rh family, C glycoprotein b	1.60586
aqp8a.2	Aquaporin 8a, tandem duplicate 2	1.57671
cyp8b1	Cytochrome P450, family 8, subfamily B, polypeptide 1	1.57641
syt5a	Synaptotagmin Va	1.57171
gck	Phosphotransferase	1.56583
guca1g	Guanylate cyclase activator 1g	1.56381
aqp9b	Aquaporin 9b	1.55393
cyp2p8	Cytochrome P450, family 2, subfamily J, polypeptide 23	1.55182
crisp3	Cysteine rich secretory protein 3	1.55051
opn1sw1	Opsin 1 (cone pigments), short-wave-sensitive 1	1.54137
slc38a11	Solute carrier family 38, member 11	1.53498
ankrd33aa	Ankyrin repeat domain 33Aa	1.52971
prph2a	Peripherin 2a (retinal degeneration, slow)	1.52849
crybgx	Crystallin beta gamma X	1.52665
slc24a2	Solute carrier family 24 (sodium/potassium/calcium exchanger), member 2	1.52648
gnat1	Guanine nucleotide binding protein (G protein), alpha transducing activity polypeptide 1	1.52149
fabp2	Fabp2 protein	1.52131
plin6	Perilipin 6	1.5206
stoml3b	Stomatin (EPB72)-like 3b	1.52036
ugt1ab	UDP glucuronosyltransferase 1 family a, b	1.51189
gabrr1	Gamma-aminobutyric acid (GABA) A receptor, rho 1	1.51065
si:dkey-104n9.1	NA	1.51054
slc26a3.2	Chloride anion exchanger	1.50969
acmsd	Aminocarboxymuconate semialdehyde decarboxylase	1.50962
mylipb	Myosin regulatory light chain interacting protein b	1.50807
krt1-19d	Keratin, type 1, gene 19d	1.50796
epd	Ependymin	1.50546
si:ch211-107o10.3	Glucose/ribitol dehydrogenase, NAD(P)-binding domain,	1.50528
si:ch211-161h7.5	NA	1.50523
upb1	Ureidopropionase, beta	1.50362
dusp23a	Dual-specificity phosphatase 23a	1.50362
tdo2a	Tryptophan 2,3-dioxygenase A	1.5021
NA	NA	1.50186
si:dkeyp-57d7.4	NA	1.50156
lgals2b	Galectin, lgals2b ortholog	1.50022
Down-regulated gens
Gene symbol	Description	Fold Change
ankrd37	Ankyrin repeat domain 37	1.53703
egln3	Egl-9 family hypoxia-inducible factor	1.53892
